# Supplementary material for: Group dominance increases territory size and reduces neighbour pressure in wild chimpanzees
Source: R Soc Open Sci. 2020 May 27;7(5):200577. doi: 10.1098/rsos.200577 (PMC7277268; doi:10.1098/rsos.200577)
Supplement: Dataset for territory sizes analyses Lemoine et al. Group dominance increases territory size and reduces neighbour pressure in wild chimpanzees [file rsos200577supp2.xlsx]

## Sheet: extended_dataset_terrrit
ROYAL SOCIETY OPEN SCIENCE - Group dominance increases territory size and reduces neighbour pressure in wild chimpanzees
Lemoine, S., Boesch, C., Preis, A., Samuni, L., Crockford, C., & Wittig, R.M.
Dataset used in the territory analysis
group	year	obs_time_hour	food_availability	territ_size	group_size	males12	mature_individuals
E	2008	2932.78	2.03129	32.5397	33.5	5.33333	24.91
E	2009	3175.65	2.29852	34.4563	32.0833	4.33333	22.25
E	2010	2288.13	4.65335	20.6081	31.8333	4.58333	24.41
E	2011	958.817	3.22601	26.2355	30.4167	4.75	26.08
E	2012	1703.08	1.42302	28.7032	22.75	3.08333	19.66
E	2013	2975.37	1.41973	31.9419	23.6667	3.58333	20
E	2014	3353.6	1.12203	29.2454	23.1667	4	18.83
E	2015	3318.42	2.31349	33.5474	25.5	4.58333	18.41
E	2016	3099.32	1.2516	31.5373	24.2	5	16.7
M	1999	1065.62	0.873731	13.555	8	3	6.41
M	2000	2701.62	1.52991	19.14	9	3	7
M	2001	3563.62	1.50153	8.15736	8.16667	2.66667	7.08
M	2002	2325.12	0.62429	11.8108	4.5	1.16667	3.33
M	2003	1109.22	1.25425	7.06684	4.5	1	3
M	2004	270.6	0.698918	6.42537	5	1	3
N	1997	2001.47	0.999551	10.0843	22.0833	2.25	14.16
N	1998	2255.47	1.25223	9.25693	21	2	15.66
N	1999	2253.85	1.03786	12.6158	18.4167	1.41667	12.08
N	2000	1655.97	1.05402	15.0925	15.9167	1.83333	10.75
N	2001	1828.63	1.93412	13.6149	17	2	11.66
N	2002	2242.15	0.702652	13.8722	15.1667	2	11
N	2003	858.25	1.7397	15.1982	14.9167	2	9.91
N	2004	1349.83	1.17884	12.4911	13.5	1.08333	8.83
N	2005	851.883	1.51198	11.2324	14.1667	1	9.75
N	2006	701.467	1.11073	12.6535	14.75	1	10.5
N	2007	2244.75	2.26003	12.9845	12	1	7.75
N	2008	1846.52	2.89697	14.2673	12.4167	0.916667	7.91
N	2009	2804.4	1.83052	10.3488	12.1667	0.75	8.75
N	2010	1082.7	2.6131	10.3091	13	1	9.41
N	2011	607.7	4.654	9.36606	14.8333	2	12.25
N	2012	1403.85	1.47871	15.074	15.8333	2.41667	12.66
N	2013	1431.23	1.26894	12.817	13.3333	3.16667	12.33
N	2014	3242.8	0.944757	10.8529	11.1667	3	11.16
N	2015	3611.36	1.97748	14.9716	11.0833	3	11.58
N	2016	3040.93	1.30213	16.2411	12	3	11
S	1999	930.083	1.45934	15.8227	35.0833	2.66667	26.25
S	2000	3789.37	3.22303	17.8236	36.1667	2	25.58
S	2001	3876.37	1.48654	15.4908	39.8333	4	27.66
S	2002	4112.58	1.67085	20.6916	35.1667	4.08333	25.75
S	2003	2187.78	2.39032	18.5256	30.5833	5	23.91
S	2004	2262.5	1.57998	24.3124	27.8333	5.83333	23.25
S	2005	1699.22	3.01918	25.867	24.75	5	20.91
S	2006	2176.7	2.08983	23.6498	24.0833	7	22.58
S	2007	2090.05	1.21918	24.5917	27.1667	7	24
S	2008	2588.97	1.56851	25.0565	25.4167	6.75	22.66
S	2009	3016.03	1.71546	23.3012	26.9167	7	22.41
S	2010	1442.27	2.47185	22.9756	21	4.08333	15.08
S	2011	1149.43	1.94927	17.2288	19.25	5.25	14.75
S	2012	2022.35	1.31841	24.1526	19.4167	5.08333	16.16
S	2013	2817.8	0.98287	28.7216	22	4.33333	18.5
S	2014	3503.12	1.05851	36.5889	25.0833	5	21.66
S	2015	3345.82	1.88274	28.3992	26.6667	5.08333	25.16
S	2016	2871.92	0.780887	27.2464	23.1	5.2	22.8
