# Supplementary material for: Group dominance increases territory size and reduces neighbour pressure in wild chimpanzees
Source: R Soc Open Sci. 2020 May 27;7(5):200577. doi: 10.1098/rsos.200577 (PMC7277268; doi:10.1098/rsos.200577)
Supplement: Dataset for perceived neighbour pressure analyses, including only the months with inter-group encounters Lemoine et al. Group dominance increases territory size and reduces neighbour pressure in wild chimpanzees [file rsos200577supp3.xlsx]

## Sheet: encounters_monthly_only_enc_mon
ROYAL SOCIETY OPEN SCIENCE - Group dominance increases territory size and reduces neighbour pressure in wild chimpanzees
Lemoine, S., Boesch, C., Preis, A., Samuni, L., Crockford, C., & Wittig, R.M.
Dataset used in the neighbour pressure analysis
group	year	month	obs_time_hours	food-availability	average_nb_males12	average_group_size	average_mature_individuals	average_max_swell	averageNPI	pption_ado_females_over_group_size
E	2008	2	231.067	4.83829	6	33	25	0.0666667	0.0543181	0.030303
E	2008	4	391.817	0.958636	6	33	25	0.0699588	0.0919893	0.030303
E	2008	6	242.367	0.891093	5	34	25	0.0291005	0.0117239	0.0588235
E	2008	9	304.883	1.22079	5	34	25	0.0732323	0.0307533	0.0588235
E	2008	10	155.117	2.62617	5	34	25	0.0347222	0.0263459	0.0588235
E	2009	3	182.45	1.90053	5	33	24	0.143791	0.00950958	0.0606061
E	2009	4	370.467	1.85843	5	33	24	0.0631808	0.124512	0.0606061
E	2009	7	499.4	2.31307	4	32	22	0.169643	0.093797	0.09375
E	2009	10	306.9	2.86583	4	32	21	0.169697	0.00355512	0.09375
E	2010	1	297.133	5.81992	4	32	22	0.0405797	0.0480066	0.125
E	2010	3	240.517	2.21353	4	32	22	0.120833	0.0730359	0.09375
E	2010	4	292.667	1.29909	4	31	22	0.0515152	0.243948	0.0967742
E	2010	9	271.083	1.89902	5	32	26	0.0518519	0.0131542	0.15625
E	2010	11	350.483	1.75228	5	32	26	0.0233333	0.131453	0.15625
E	2011	1	178.117	2.93742	5	32	26	0.0166667	0.154707	0.15625
E	2011	7	126.583	0.921678	5	32	29	0.0277778	0.039275	0.1875
E	2012	2	233.483	1.4767	3	24	21	0.0151515	0.0254714	0.125
E	2012	3	117.183	1.54588	3	24	21	0.0583333	0.0326599	0.125
E	2012	11	144.75	2.62099	3	22	19	0.121212	0.0187615	0.136364
E	2013	3	260.5	0.612464	3	24	19	0.0839161	0.0132526	0.125
E	2013	4	233.533	0.74964	3	24	19	0.0615385	0.27513	0.125
E	2013	5	274.067	2.14178	3	24	19	0.108974	0.0659428	0.125
E	2013	10	219.967	1.6886	4	24	21	0.05	0.0127931	0.125
E	2013	11	290.333	0.912652	4	24	21	0.0673077	0.0288027	0.125
E	2014	1	321.75	2.74388	4	24	21	0.193634	0.0334177	0.125
E	2014	3	295.317	0.620047	4	22	19	0.100313	0.0398316	0.136364
E	2014	4	297.833	0.606085	4	22	19	0.103448	0.0735569	0.136364
E	2014	5	271.517	0.475361	4	23	19	0.08	0.232085	0.130435
E	2014	6	243.917	0.205841	4	23	19	0.0395257	0.0519191	0.130435
E	2014	9	310.317	1.03362	4	24	18	0.146667	0.0123616	0.125
E	2014	10	294.317	1.16028	4	24	18	0.0827586	0.103592	0.125
E	2014	11	335.3	3.29778	4	24	18	0.0724138	0.0680765	0.125
E	2014	12	377.15	3.20187	4	24	18	0.0967742	0.173229	0.125
E	2015	1	349.817	3.10596	4	24	18	0.0439883	0.36496	0.125
E	2015	2	227.017	2.43531	4	25	18	0.00649351	0.371168	0.12
E	2015	3	335.6	1.64429	4	25	18	0.0527859	0.270391	0.08
E	2015	6	203.517	2.07531	5	26	19	0.00699301	0.0373274	0.0769231
E	2015	11	316.117	3.78344	5	25	18	0.114286	0.0501573	0.08
E	2015	12	357.667	2.70238	5	25	18	0.083871	0.0995341	0.08
E	2016	1	354.4	1.14755	5	25	18	0.0354839	0.0655674	0.08
E	2016	3	343.7	0.951093	5	25	18	0.0451613	0.164921	0.08
E	2016	4	324.883	1.58126	5	25	18	0.216667	0.033982	0.08
E	2016	6	280.217	1.82905	5	25	17	0.0928571	0.0479322	0.08
M	1999	9	249.883	1.02597	3	8	7	0.0666667	0.123474	0.125
M	1999	10	329.883	1.28086	3	8	7	0.0833333	0.210564	0.125
M	1999	12	222.967	1.21648	3	8	7	0	0.123965	0.125
M	2000	1	192.367	3.76117	3	9	7	0.031746	0.847785	0.111111
M	2000	2	263.65	3.15677	3	9	7	0	1.88504	0.111111
M	2000	3	187.533	2.3531	3	9	7	0	2.24448	0.111111
M	2000	4	270.383	0.348628	3	9	7	0	0.92596	0.111111
M	2000	5	214.683	1.05587	3	9	7	0	0.147278	0.111111
M	2000	6	160	1.12772	3	9	7	0	0.0786993	0.111111
M	2000	7	278.15	1.35058	3	9	7	0	0.0778156	0.111111
M	2000	8	239.483	0.954464	3	9	7	0	0.184316	0.111111
M	2000	9	205.683	0.200403	3	9	7	0	0.138037	0.111111
M	2000	10	205.083	4.11105	3	9	7	0	0.115523	0.111111
M	2000	11	260.133	1.29151	3	9	7	0.030303	0.0777275	0.111111
M	2000	12	224.467	2.14768	3	9	7	0.0952381	0.184745	0.111111
M	2001	1	251.867	4.52435	3	9	7	0.114583	0.850489	0.111111
M	2001	2	281.633	3.40612	3	9	8	0.0535714	0.133551	0.222222
M	2001	3	316.433	1.90699	3	9	8	0.172414	0.211097	0.222222
M	2001	4	327.933	0.954829	3	9	8	0.275862	0.37032	0.222222
M	2001	5	292.4	1.20653	3	9	8	0.134615	0.0764175	0.222222
M	2001	7	276.2	0.81262	3	9	8	0.0277778	0.0420308	0.222222
M	2001	10	380.15	1.15196	2	7	6	0	0.0345075	0.142857
M	2001	11	363.85	1.54806	2	7	6	0.0689655	0.0318598	0.142857
M	2002	2	269.667	2.45092	2	7	5	0.14	0.282867	0.142857
M	2002	3	196.783	0.870268	1	4	3	0.138889	0.185076	0
M	2002	4	183.3	1.50065	1	4	3	0.294118	1.95654	0
M	2002	5	176.3	0.469787	1	4	3	0.0625	0.091827	0
M	2002	8	156.817	0.539053	1	4	3	0.1	0.215924	0
M	2002	10	200.817	0.85628	1	4	3	0	0.0186665	0
M	2003	9	192.817	0.599951	1	5	3	0.0277778	0.116184	0
M	2004	2	75.75	2.48404	1	5	3	0	0.0308899	0
N	1997	1	167.65	1.90563	3	24	15	0.102273	0.0575395	0.0416667
N	1997	2	135.2	0.815202	3	24	15	0.034965	0.574603	0.0416667
N	1997	4	128.167	1.26666	2	22	13	0.0227273	0.386627	0
N	1997	5	219.3	0.659102	2	22	13	0.025974	0.0402231	0
N	1997	9	166.183	0.939641	2	21	14	0.0909091	0.214677	0.047619
N	1997	10	153.4	1.29893	2	21	14	0.0242424	0.582917	0.047619
N	1997	12	266.417	1.86521	2	21	15	0.117424	0.120667	0.0952381
N	1998	2	104.617	2.68236	2	21	15	0	0.897586	0.0952381
N	1998	4	249.25	1.1002	2	21	16	0.0495868	0.0933462	0.0952381
N	1998	6	228.617	1.26894	2	21	16	0.0363636	0.0772236	0.0952381
N	1998	10	284.583	1.01739	2	21	16	0.010101	0.0404481	0.0952381
N	1998	11	209.3	0.917914	2	21	15	0	0.0729738	0.047619
N	1999	1	195.5	1.58809	2	21	15	0.0656566	0.684162	0.047619
N	1999	2	212.817	1.64354	2	21	15	0.0382775	0.276852	0.047619
N	1999	3	224.9	1.24719	2	22	15	0.106719	0.15039	0.0454545
N	1999	8	275.883	0.62633	1	17	10	0.0153061	0.00716853	0.0588235
N	1999	9	121.2	0.796359	1	16	10	0.175824	1.21489	0.0625
N	1999	10	161.667	1.45758	1	16	10	0.0336134	0.121652	0.0625
N	1999	11	170.083	0.754387	1	16	10	0.0555556	0.100791	0.0625
N	2000	2	111.117	1.9069	1	16	10	0.0779221	0.11156	0.0625
N	2000	4	146.133	0.60309	2	16	11	0	0.0431732	0.0625
N	2000	5	153.967	0.299739	2	16	11	0	0.0585566	0.0625
N	2000	8	164.033	1.14028	2	15	11	0.109244	0.0180332	0.0666667
N	2000	9	115.767	0.42379	2	16	11	0.0816327	0.597092	0.0625
N	2000	11	157.5	1.08598	2	17	11	0.226891	0.300069	0.0588235
N	2000	12	204.233	1.63024	2	17	11	0.24026	0.11865	0.0588235
N	2001	3	176.383	2.31115	2	17	11	0.15873	0.0662577	0.0588235
N	2001	4	182.083	1.35053	2	17	11	0.142857	0.349891	0.0588235
N	2001	5	194.167	1.77302	2	18	12	0.0555556	0.383477	0.111111
N	2001	6	158.5	1.43371	2	18	12	0.0190476	0.0770198	0.111111
N	2001	9	124.283	1.59001	2	18	13	0.155844	0.0917282	0.111111
N	2001	12	226	1.2073	2	14	11	0.0952381	0.0287933	0.142857
N	2002	1	121.983	1.32932	2	14	11	0.0972222	0.0586686	0.142857
N	2002	2	186.883	2.45092	2	14	11	0.147059	0.0791382	0.142857
N	2002	3	134.083	0.631006	2	14	11	0	0.0430255	0.142857
N	2002	4	247.95	0.554834	2	15	11	0.12	0.180032	0.133333
N	2002	5	243.567	0.0907229	2	15	11	0.0714286	0.740418	0.133333
N	2003	11	178.983	2.14395	2	14	11	0.0416667	0.017451	0.142857
N	2003	12	143.267	1.7397	2	14	11	0.128205	0.630727	0.142857
N	2005	2	84.2333	1.34152	1	14	9	0	0.0109252	0.142857
N	2005	3	130.917	0.391956	1	15	10	0.0694444	0.0884093	0.2
N	2005	9	128.017	1.4798	1	14	10	0.133333	0.207553	0.285714
N	2006	6	104.967	0.181625	1	15	11	0	0.0226944	0.266667
N	2006	12	119.283	2.75651	1	12	7	0	0.033764	0.166667
N	2007	10	244.633	3.7384	1	12	8	0.0869565	0.0440902	0.0833333
N	2007	11	242.883	2.87033	1	12	8	0.0340909	0.152056	0.0833333
N	2007	12	180.833	4.04487	1	12	8	0.152778	0.184002	0.0833333
N	2008	2	145.167	4.25295	1	12	8	0.338462	0.0225541	0.0833333
N	2009	3	227.917	1.42503	0	12	8	0.05	0.00495499	0.0833333
N	2009	4	192.783	0.673493	1	12	9	0.0648148	0.17295	0.0833333
N	2009	12	101.3	5.26001	1	13	9	0.259259	0.0340756	0.0769231
N	2010	3	98.25	2.5089	1	13	9	0.257576	0.475758	0.0769231
N	2012	10	194.167	1.84353	3	16	13	0.3125	0.00279381	0.0625
N	2012	12	203	1.61952	3	16	13	0.157895	0.0252251	0.0625
N	2013	2	123.733	1.56967	3	16	13	0.0833333	0.239728	0.0625
N	2013	12	233.6	1.82828	3	12	12	0.0606061	0.00543841	0.0833333
N	2014	1	199.967	1.80636	3	12	11	0.0680272	0.096274	0.0833333
N	2014	11	315.2	1.48329	3	11	12	0.119048	0.00199182	0
N	2015	7	329.517	1.41144	3	11	12	0.0322581	0.00105228	0
N	2015	9	306.15	2.43148	3	11	11	0.0285714	0.0237905	0
N	2015	10	294.6	2.38041	3	11	11	0.158163	0.0309862	0
N	2015	11	302.933	2.91669	3	11	11	0.137931	0.0252839	0
N	2015	12	311.15	2.18965	3	12	11	0.211982	0.190918	0
N	2016	1	314.533	1.39462	3	12	11	0.1133	2.80138	0
N	2016	5	325.7	1.24673	3	12	11	0.0138249	0.00666433	0
N	2016	7	324.35	1.58948	3	12	11	0.0809524	0.0160202	0
N	2016	8	301.167	0.40812	3	12	11	0	0.01295	0
N	2016	10	267.2	1.5796	3	12	11	0.0510204	0.0130296	0
S	1999	12	279.667	1.97679	2	34	25	0	0.0109708	0
S	2000	3	380.8	1.65951	2	35	26	0.0354839	0.202051	0.0285714
S	2000	4	345.583	0.404352	2	35	26	0.055	0.0466801	0.0285714
S	2000	5	364.783	0.3526	2	36	26	0.0645161	0.0583121	0.0277778
S	2000	6	268.3	0.903204	2	37	26	0.00384615	0.112215	0.027027
S	2000	7	285.967	1.41722	2	37	26	0.00666667	0.12606	0.027027
S	2000	9	291.433	0.956063	2	37	26	0.0948276	0.028108	0.027027
S	2000	12	218	6.40833	2	38	25	0.152355	0.015806	0.0263158
S	2001	1	315.183	9.23635	4	38	28	0.308271	0.0381392	0.0263158
S	2001	2	331.633	6.53497	4	38	28	0.0958647	0.334385	0.0263158
S	2001	4	375.333	1.45603	4	40	28	0.194737	0.021885	0.025
S	2001	5	363.8	1.58716	4	40	28	0.128857	0.0894808	0.025
S	2001	10	346.533	1.53988	4	39	27	0.0833333	0.0222674	0.025641
S	2001	11	363.567	1.82627	4	39	27	0.138889	0.0230382	0.025641
S	2002	1	352.733	2.85332	4	37	27	0.0168067	0.0174931	0.027027
S	2002	4	388.567	1.02774	4	36	26	0.0796296	0.0305333	0.0277778
S	2002	5	360.967	0.243425	4	36	26	0.0483871	0.049417	0.0277778
S	2002	6	364.467	0.362928	4	36	26	0.0296296	0.0732228	0.0277778
S	2002	9	345.1	1.1838	4	34	25	0.0682353	0.0065512	0.0294118
S	2002	12	375.467	2.96267	4	31	22	0.133005	0.0192905	0.0322581
S	2003	12	317.567	5.03658	5	32	24	0.181122	0.00331777	0
S	2004	1	350.967	6.39861	6	33	25	0.0561224	0.0371041	0
S	2004	3	120.717	2.25472	6	32	24	0	0.0185086	0
S	2004	5	207.7	1.36356	6	28	23	0.0923077	0.059514	0
S	2004	7	201.4	1.47143	6	26	23	0.115385	0.0254053	0
S	2004	12	202.517	1.61896	5	25	22	0.017094	0.0213934	0
S	2005	1	189.833	5.09866	5	26	22	0.0769231	0.793774	0
S	2005	2	186.367	1.24797	5	25	21	0.0196078	0.0497131	0
S	2005	5	186.9	0.218994	5	25	21	0.0740741	0.04871	0
S	2005	7	163.15	0.860234	5	25	21	0.161458	0.0491108	0
S	2005	8	50.5833	1.04087	5	25	21	0.116667	0.296423	0
S	2005	9	269.733	2.15266	5	24	20	0.0416667	0.0885588	0
S	2006	4	284.833	0.974613	7	24	22	0.0664336	0.0293261	0.0416667
S	2006	5	242.367	0.299564	7	24	22	0.0948617	0.0159841	0.0416667
S	2006	10	194.183	1.76042	7	24	23	0.05	0.00122447	0.0416667
S	2007	1	336.15	1.50183	7	26	23	0.0184615	0.0571763	0.0769231
S	2007	3	290.517	0.305771	7	27	24	0.0769231	0.0189433	0.111111
S	2007	7	123.417	0.766139	7	27	24	0.077381	0.0134412	0.111111
S	2008	2	124.067	4.46753	7	27	24	0.113095	0.0263278	0.0740741
S	2008	9	165.817	0.780787	7	24	22	0.0238095	0.0125929	0
S	2008	10	258.667	1.11584	7	24	22	0.0384615	0.0978652	0
S	2009	1	162.15	3.87558	7	26	22	0.0729167	0.0147565	0
S	2010	3	127.567	1.91817	4	21	15	0.190476	0.0181467	0.0952381
S	2010	7	126.867	1.32361	4	21	15	0.131868	0.0360587	0.0952381
S	2010	12	96.9333	3.44429	5	21	16	0.190476	0.0306773	0.0952381
S	2012	3	143.817	1.54588	5	18	15	0.0520833	0.00898619	0.0555556
S	2012	12	209.983	1.57162	5	21	18	0.144737	0.0100089	0.142857
S	2013	1	289.217	3.60147	5	22	19	0.202381	0.0293435	0.181818
S	2013	2	271.483	1.40491	5	22	19	0.262222	0.0653277	0.181818
S	2013	4	184.35	0.58319	4	22	18	0.15	0.0101252	0.181818
S	2013	10	263.233	1.36886	4	22	18	0.127273	0.00574522	0.181818
S	2013	12	281.017	1.99055	5	26	21	0.1	0.0762317	0.115385
S	2014	1	306.783	3.6814	5	27	22	0.175287	0.0624392	0.148148
S	2014	3	310.033	0.200856	5	25	21	0.0775862	0.0164145	0.08
S	2014	4	307.717	0.170561	5	25	21	0.174359	0.175651	0.08
S	2014	5	312.833	0.11901	5	24	21	0.0694789	0.0861661	0.0833333
S	2014	12	341.267	3.04305	5	26	23	0.217204	0.032063	0.115385
S	2015	1	352.083	3.39998	5	27	25	0.181452	0.108643	0.185185
S	2015	3	330.85	2.04625	5	27	25	0.102823	0.090537	0.185185
S	2016	4	288.983	0.835068	5	22	25	0.12069	0.00358961	0.227273
