# Supplementary material for: Group dominance increases territory size and reduces neighbour pressure in wild chimpanzees
Source: R Soc Open Sci. 2020 May 27;7(5):200577. doi: 10.1098/rsos.200577 (PMC7277268; doi:10.1098/rsos.200577)
Supplement: Dataset for perceived neighbour pressure analyses, including all the months, even if no inter-group encounter took place Lemoine et al. Group dominance increases territory size and reduces neighbour pressure in wild chimpanzees [file rsos200577supp4.xlsx]

## Sheet: encounters_monthly_all_obs_mont
ROYAL SOCIETY OPEN SCIENCE - Group dominance increases territory size and reduces neighbour pressure in wild chimpanzees
Lemoine, S., Boesch, C., Preis, A., Samuni, L., Crockford, C., & Wittig, R.M.
Dataset used in the neighbour pressure analysis
group	year	month	obs_time_hours	food-availability	average_nb_males12	average_group_size	average_mature_individuals	average_max_swell	averageNPI	pption_ado_females_over_group_size
E	2007	10	141.433	2.47566	6	33	24	0.0235294	1e-07	0.0606061
E	2007	11	111.217	2.01015	6	33	24	0.0291667	1e-07	0.0606061
E	2007	12	121.8	2.58497	6	33	24	0.0672269	1e-07	0.0606061
E	2008	1	376.117	3.66271	6	33	25	0.0699588	1e-07	0.030303
E	2008	2	231.067	4.83829	6	33	25	0.0666667	0.0543181	0.030303
E	2008	3	307.2	3.07878	6	33	25	0.0740741	1e-07	0.030303
E	2008	4	391.817	0.958636	6	33	25	0.0699588	0.0919893	0.030303
E	2008	5	205.3	0.380955	5	32	24	0.015873	1e-07	0.03125
E	2008	6	242.367	0.891093	5	34	25	0.0291005	0.0117239	0.0588235
E	2008	7	191.883	0.700861	5	34	25	0.0026455	1e-07	0.0588235
E	2008	8	182.933	0.232315	5	34	25	0.0277778	1e-07	0.0588235
E	2008	9	304.883	1.22079	5	34	25	0.0732323	0.0307533	0.0588235
E	2008	10	155.117	2.62617	5	34	25	0.0347222	0.0263459	0.0588235
E	2008	11	172.75	2.70984	5	34	25	0	1e-07	0.0588235
E	2008	12	171.35	3.07507	5	34	25	0.0163399	1e-07	0.0588235
E	2009	1	126.933	5.21032	5	33	24	0.186275	1e-07	0.0606061
E	2009	2	162.967	3.23593	5	33	24	0.0588235	1e-07	0.0606061
E	2009	3	182.45	1.90053	5	33	24	0.143791	0.00950958	0.0606061
E	2009	4	370.467	1.85843	5	33	24	0.0631808	0.124512	0.0606061
E	2009	5	284.283	0.667542	4	31	22	0.0845588	1e-07	0.0645161
E	2009	6	280.967	1.93952	4	32	22	0.213068	1e-07	0.09375
E	2009	7	499.4	2.31307	4	32	22	0.169643	0.093797	0.09375
E	2009	8	456.2	1.26279	4	31	21	0.0358974	1e-07	0.0967742
E	2009	9	381.967	2.7487	4	31	21	0.108642	1e-07	0.0967742
E	2009	10	306.9	2.86583	4	32	21	0.169697	0.00355512	0.09375
E	2009	11	123.117	3.53713	4	32	21	0.00606061	1e-07	0.09375
E	2010	1	297.133	5.81992	4	32	22	0.0405797	0.0480066	0.125
E	2010	2	16.55	3.48678	4	32	22	0.0444444	1e-07	0.125
E	2010	3	240.517	2.21353	4	32	22	0.120833	0.0730359	0.09375
E	2010	4	292.667	1.29909	4	31	22	0.0515152	0.243948	0.0967742
E	2010	5	232.733	1.15993	4	31	23	0.0833333	1e-07	0.0967742
E	2010	6	95.9667	0.729897	5	32	26	0.0444444	1e-07	0.15625
E	2010	7	131.567	0.9084	5	32	26	0	1e-07	0.15625
E	2010	8	259.45	1.74992	5	32	26	0.0481481	1e-07	0.15625
E	2010	9	271.083	1.89902	5	32	26	0.0518519	0.0131542	0.15625
E	2010	11	350.483	1.75228	5	32	26	0.0233333	0.131453	0.15625
E	2010	12	99.9833	3.05675	5	32	26	0.00740741	1e-07	0.15625
E	2011	1	178.117	2.93742	5	32	26	0.0166667	0.154707	0.15625
E	2011	2	91.9167	2.48174	5	32	26	0	1e-07	0.15625
E	2011	3	183.133	1.87971	5	32	26	0.0375	1e-07	0.15625
E	2011	7	126.583	0.921678	5	32	29	0.0277778	0.039275	0.1875
E	2011	8	77.1333	2.23704	5	32	29	0.0190476	1e-07	0.1875
E	2011	10	138.533	1.98216	5	28	25	0.0192308	1e-07	0.107143
E	2011	12	163.4	3.5146	4	26	22	0.0205128	1e-07	0.0769231
E	2012	1	114.1	2.88883	4	26	22	0.0757576	1e-07	0.115385
E	2012	2	233.483	1.4767	3	24	21	0.0151515	0.0254714	0.125
E	2012	3	117.183	1.54588	3	24	21	0.0583333	0.0326599	0.125
E	2012	4	90.2833	0.787044	3	23	20	0.0909091	1e-07	0.130435
E	2012	5	140.983	1.06866	3	22	19	0	1e-07	0.136364
E	2012	6	167.8	0.581576	3	22	19	0.0416667	1e-07	0.136364
E	2012	7	160.767	0.233428	3	22	19	0.0119048	1e-07	0.136364
E	2012	8	156.7	0.482224	3	22	19	0.0222222	1e-07	0.136364
E	2012	9	70.7333	0.724658	3	22	19	0.236111	1e-07	0.136364
E	2012	10	151.267	2.57395	3	22	19	0.145833	1e-07	0.136364
E	2012	11	144.75	2.62099	3	22	19	0.121212	0.0187615	0.136364
E	2012	12	155.033	1.64996	3	22	19	0.152778	1e-07	0.136364
E	2013	1	325.367	3.42046	3	22	18	0.0972222	1e-07	0.136364
E	2013	2	256.85	0.87541	3	22	18	0.0568182	1e-07	0.136364
E	2013	3	260.5	0.612464	3	24	19	0.0839161	0.0132526	0.125
E	2013	4	233.533	0.74964	3	24	19	0.0615385	0.27513	0.125
E	2013	5	274.067	2.14178	3	24	19	0.108974	0.0659428	0.125
E	2013	6	247.583	0.951932	4	24	21	0.041958	1e-07	0.0833333
E	2013	7	226.433	0.316357	4	24	21	0	1e-07	0.125
E	2013	8	206.483	0.308254	4	24	21	0.034188	1e-07	0.125
E	2013	9	175.883	1.37727	4	24	21	0.0688259	1e-07	0.125
E	2013	10	219.967	1.6886	4	24	21	0.05	0.0127931	0.125
E	2013	11	290.333	0.912652	4	24	21	0.0673077	0.0288027	0.125
E	2013	12	258.367	3.6819	4	24	21	0.104072	1e-07	0.125
E	2014	1	321.75	2.74388	4	24	21	0.193634	0.0334177	0.125
E	2014	2	278.483	2.53944	4	22	19	0.0673401	1e-07	0.136364
E	2014	3	295.317	0.620047	4	22	19	0.100313	0.0398316	0.136364
E	2014	4	297.833	0.606085	4	22	19	0.103448	0.0735569	0.136364
E	2014	5	271.517	0.475361	4	23	19	0.08	0.232085	0.130435
E	2014	6	243.917	0.205841	4	23	19	0.0395257	0.0519191	0.130435
E	2014	7	215.55	1.22613	4	23	19	0.0472727	1e-07	0.130435
E	2014	8	112.15	0.0556818	4	23	19	0.027972	1e-07	0.130435
E	2014	9	310.317	1.03362	4	24	18	0.146667	0.0123616	0.125
E	2014	10	294.317	1.16028	4	24	18	0.0827586	0.103592	0.125
E	2014	11	335.3	3.29778	4	24	18	0.0724138	0.0680765	0.125
E	2014	12	377.15	3.20187	4	24	18	0.0967742	0.173229	0.125
E	2015	1	349.817	3.10596	4	24	18	0.0439883	0.36496	0.125
E	2015	2	227.017	2.43531	4	25	18	0.00649351	0.371168	0.12
E	2015	3	335.6	1.64429	4	25	18	0.0527859	0.270391	0.08
E	2015	4	303.15	1.19871	4	26	18	0.0454545	1e-07	0.0769231
E	2015	5	336.467	1.58639	4	26	18	0	1e-07	0.0769231
E	2015	6	203.517	2.07531	5	26	19	0.00699301	0.0373274	0.0769231
E	2015	7	264.1	2.28552	5	26	19	0	1e-07	0.0769231
E	2015	8	144.85	1.64414	5	26	19	0	1e-07	0.0769231
E	2015	9	263.583	2.52319	5	26	19	0.0836364	1e-07	0.0769231
E	2015	10	216.533	2.89906	5	26	19	0.25	1e-07	0.0769231
E	2015	11	316.117	3.78344	5	25	18	0.114286	0.0501573	0.08
E	2015	12	357.667	2.70238	5	25	18	0.083871	0.0995341	0.08
E	2016	1	354.4	1.14755	5	25	18	0.0354839	0.0655674	0.08
E	2016	2	325.083	1.30008	5	25	18	0.0448276	1e-07	0.08
E	2016	3	343.7	0.951093	5	25	18	0.0451613	0.164921	0.08
E	2016	4	324.883	1.58126	5	25	18	0.216667	0.033982	0.08
E	2016	5	323.7	0.892925	5	25	18	0.122581	1e-07	0.08
E	2016	6	280.217	1.82905	5	25	17	0.0928571	0.0479322	0.08
E	2016	7	357.717	1.36916	5	23	15	0.0179211	1e-07	0
E	2016	8	336.483	0.335592	5	23	15	0.00444444	1e-07	0
E	2016	9	218.733	1.57495	5	23	15	0.0888889	1e-07	0
E	2016	10	234.4	1.53438	5	23	15	0.190476	1e-07	0
M	1999	9	249.883	1.02597	3	8	7	0.0666667	0.123474	0.125
M	1999	10	329.883	1.28086	3	8	7	0.0833333	0.210564	0.125
M	1999	11	262.883	1.15246	3	8	7	0.0144928	1e-07	0.125
M	1999	12	222.967	1.21648	3	8	7	0	0.123965	0.125
M	2000	1	192.367	3.76117	3	9	7	0.031746	0.847785	0.111111
M	2000	2	263.65	3.15677	3	9	7	0	1.88504	0.111111
M	2000	3	187.533	2.3531	3	9	7	0	2.24448	0.111111
M	2000	4	270.383	0.348628	3	9	7	0	0.92596	0.111111
M	2000	5	214.683	1.05587	3	9	7	0	0.147278	0.111111
M	2000	6	160	1.12772	3	9	7	0	0.0786993	0.111111
M	2000	7	278.15	1.35058	3	9	7	0	0.0778156	0.111111
M	2000	8	239.483	0.954464	3	9	7	0	0.184316	0.111111
M	2000	9	205.683	0.200403	3	9	7	0	0.138037	0.111111
M	2000	10	205.083	4.11105	3	9	7	0	0.115523	0.111111
M	2000	11	260.133	1.29151	3	9	7	0.030303	0.0777275	0.111111
M	2000	12	224.467	2.14768	3	9	7	0.0952381	0.184745	0.111111
M	2001	1	251.867	4.52435	3	9	7	0.114583	0.850489	0.111111
M	2001	2	281.633	3.40612	3	9	8	0.0535714	0.133551	0.222222
M	2001	3	316.433	1.90699	3	9	8	0.172414	0.211097	0.222222
M	2001	4	327.933	0.954829	3	9	8	0.275862	0.37032	0.222222
M	2001	5	292.4	1.20653	3	9	8	0.134615	0.0764175	0.222222
M	2001	6	297.5	1.7393	3	9	8	0.212963	1e-07	0.222222
M	2001	7	276.2	0.81262	3	9	8	0.0277778	0.0420308	0.222222
M	2001	8	160.783	0.168229	3	8	7	0.266667	1e-07	0.125
M	2001	9	280.583	1.64223	2	7	6	0.179487	1e-07	0.142857
M	2001	10	380.15	1.15196	2	7	6	0	0.0345075	0.142857
M	2001	11	363.85	1.54806	2	7	6	0.0689655	0.0318598	0.142857
M	2001	12	334.283	1.72109	2	6	5	0	1e-07	0.166667
M	2002	1	277.05	4.51627	2	7	5	0	1e-07	0.142857
M	2002	2	269.667	2.45092	2	7	5	0.14	0.282867	0.142857
M	2002	3	196.783	0.870268	1	4	3	0.138889	0.185076	0
M	2002	4	183.3	1.50065	1	4	3	0.294118	1.95654	0
M	2002	5	176.3	0.469787	1	4	3	0.0625	0.091827	0
M	2002	6	250.583	0.527137	1	4	3	0.130435	1e-07	0
M	2002	7	43.7667	0.415912	1	4	3	0	1e-07	0
M	2002	8	156.817	0.539053	1	4	3	0.1	0.215924	0
M	2002	9	199.15	0.664616	1	4	3	0	1e-07	0
M	2002	10	200.817	0.85628	1	4	3	0	0.0186665	0
M	2002	11	185.833	0.752317	1	4	3	0.25	1e-07	0
M	2002	12	185.05	0.769221	1	4	3	0	1e-07	0
M	2003	7	205.783	0.607496	1	5	3	0.047619	1e-07	0
M	2003	8	178.85	0.221241	1	5	3	0.277778	1e-07	0
M	2003	9	192.817	0.599951	1	5	3	0.0277778	0.116184	0
M	2003	10	163.533	0.657826	1	5	3	0	1e-07	0
M	2003	11	163.333	1.41419	1	5	3	0	1e-07	0
M	2003	12	204.9	4.02481	1	5	3	0	1e-07	0
M	2004	1	65.8667	3.92283	1	5	3	0	1e-07	0
M	2004	2	75.75	2.48404	1	5	3	0	0.0308899	0
M	2004	3	98.1667	0.836308	1	5	3	0	1e-07	0
M	2004	4	30.8167	0.477021	1	5	3	0	1e-07	0
N	1997	1	167.65	1.90563	3	24	15	0.102273	0.0575395	0.0416667
N	1997	2	135.2	0.815202	3	24	15	0.034965	0.574603	0.0416667
N	1997	3	188.133	0.603608	3	23	14	0.0757576	1e-07	0
N	1997	4	128.167	1.26666	2	22	13	0.0227273	0.386627	0
N	1997	5	219.3	0.659102	2	22	13	0.025974	0.0402231	0
N	1997	6	196.967	0.64568	2	22	14	0.00478469	1e-07	0.0454545
N	1997	8	180.983	0.217295	2	22	14	0.0252525	1e-07	0.0454545
N	1997	9	166.183	0.939641	2	21	14	0.0909091	0.214677	0.047619
N	1997	10	153.4	1.29893	2	21	14	0.0242424	0.582917	0.047619
N	1997	11	199.067	2.30773	2	21	15	0.114833	1e-07	0.0952381
N	1997	12	266.417	1.86521	2	21	15	0.117424	0.120667	0.0952381
N	1998	1	89.9833	2.22317	2	21	15	0.109091	1e-07	0.0952381
N	1998	2	104.617	2.68236	2	21	15	0	0.897586	0.0952381
N	1998	3	205.8	1.06952	2	21	16	0.0526316	1e-07	0.0952381
N	1998	4	249.25	1.1002	2	21	16	0.0495868	0.0933462	0.0952381
N	1998	5	224.033	0.668336	2	21	16	0.0785124	1e-07	0.0952381
N	1998	6	228.617	1.26894	2	21	16	0.0363636	0.0772236	0.0952381
N	1998	7	209.433	1.23633	2	21	16	0	1e-07	0.0952381
N	1998	8	232.967	1.14283	2	21	16	0	1e-07	0.0952381
N	1998	9	193.333	0.842062	2	21	16	0.0191388	1e-07	0.0952381
N	1998	10	284.583	1.01739	2	21	16	0.010101	0.0404481	0.0952381
N	1998	11	209.3	0.917914	2	21	15	0	0.0729738	0.047619
N	1998	12	23.55	0.857668	2	21	15	0.0909091	1e-07	0.047619
N	1999	1	195.5	1.58809	2	21	15	0.0656566	0.684162	0.047619
N	1999	2	212.817	1.64354	2	21	15	0.0382775	0.276852	0.047619
N	1999	3	224.9	1.24719	2	22	15	0.106719	0.15039	0.0454545
N	1999	4	206.817	0.957886	2	22	15	0.181818	1e-07	0.0454545
N	1999	5	147.317	0.872997	2	22	15	0.0151515	1e-07	0.0454545
N	1999	6	183.35	0.545096	1	16	10	0.00595238	1e-07	0.0625
N	1999	7	285.583	0.686718	1	16	10	0	1e-07	0.0625
N	1999	8	275.883	0.62633	1	17	10	0.0153061	0.00716853	0.0588235
N	1999	9	121.2	0.796359	1	16	10	0.175824	1.21489	0.0625
N	1999	10	161.667	1.45758	1	16	10	0.0336134	0.121652	0.0625
N	1999	11	170.083	0.754387	1	16	10	0.0555556	0.100791	0.0625
N	1999	12	68.7333	1.27811	1	16	10	0.0816327	1e-07	0.0625
N	2000	1	189.767	0.973213	1	16	10	0.165414	1e-07	0.0625
N	2000	2	111.117	1.9069	1	16	10	0.0779221	0.11156	0.0625
N	2000	3	144.4	0.907973	2	16	11	0.133333	1e-07	0.0625
N	2000	4	146.133	0.60309	2	16	11	0	0.0431732	0.0625
N	2000	5	153.967	0.299739	2	16	11	0	0.0585566	0.0625
N	2000	6	87.85	1.32154	2	15	10	0.0142857	1e-07	0
N	2000	7	64.0333	1.4689	2	15	11	0.0612245	1e-07	0.0666667
N	2000	8	164.033	1.14028	2	15	11	0.109244	0.0180332	0.0666667
N	2000	9	115.767	0.42379	2	16	11	0.0816327	0.597092	0.0625
N	2000	10	117.167	0.886577	2	16	11	0.230769	1e-07	0.0625
N	2000	11	157.5	1.08598	2	17	11	0.226891	0.300069	0.0588235
N	2000	12	204.233	1.63024	2	17	11	0.24026	0.11865	0.0588235
N	2001	1	156.033	3.39281	2	17	11	0.235294	1e-07	0.0588235
N	2001	2	140.733	2.94697	2	17	11	0	1e-07	0.0588235
N	2001	3	176.383	2.31115	2	17	11	0.15873	0.0662577	0.0588235
N	2001	4	182.083	1.35053	2	17	11	0.142857	0.349891	0.0588235
N	2001	5	194.167	1.77302	2	18	12	0.0555556	0.383477	0.111111
N	2001	6	158.5	1.43371	2	18	12	0.0190476	0.0770198	0.111111
N	2001	8	142.1	0.740755	2	18	12	0.0285714	1e-07	0.111111
N	2001	9	124.283	1.59001	2	18	13	0.155844	0.0917282	0.111111
N	2001	10	150.5	1.92917	2	18	13	0.0892857	1e-07	0.111111
N	2001	11	177.85	1.40657	2	14	11	0.127451	1e-07	0.142857
N	2001	12	226	1.2073	2	14	11	0.0952381	0.0287933	0.142857
N	2002	1	121.983	1.32932	2	14	11	0.0972222	0.0586686	0.142857
N	2002	2	186.883	2.45092	2	14	11	0.147059	0.0791382	0.142857
N	2002	3	134.083	0.631006	2	14	11	0	0.0430255	0.142857
N	2002	4	247.95	0.554834	2	15	11	0.12	0.180032	0.133333
N	2002	5	243.567	0.0907229	2	15	11	0.0714286	0.740418	0.133333
N	2002	6	276.933	0.0720377	2	15	11	0.0681818	1e-07	0.133333
N	2002	7	140.95	0.218036	2	15	11	0.166667	1e-07	0.133333
N	2002	8	182.667	0.34123	2	16	11	0.0294118	1e-07	0.125
N	2002	9	230.483	0.754209	2	16	11	0.175	1e-07	0.125
N	2002	10	206.65	2.06271	2	16	11	0.157895	1e-07	0.125
N	2002	11	172.067	0.72911	2	16	11	0.0520833	1e-07	0.125
N	2002	12	97.9333	0.874308	2	16	11	0.0555556	1e-07	0.125
N	2003	7	87.4833	1.27148	2	14	9	0	1e-07	0.0714286
N	2003	8	154.867	0.878691	2	14	9	0	1e-07	0.0714286
N	2003	9	171.417	1.07685	2	14	10	0.0588235	1e-07	0.0714286
N	2003	10	122.233	1.03204	2	14	10	0.0694444	1e-07	0.0714286
N	2003	11	178.983	2.14395	2	14	10	0.0416667	0.017451	0.142857
N	2003	12	143.267	1.7397	2	14	10	0.128205	0.630727	0.142857
N	2004	1	171.883	1.60251	2	15	10	0.0520833	1e-07	0.133333
N	2004	2	146.017	1.06602	1	14	9	0	1e-07	0.142857
N	2004	3	155.25	0.982412	1	14	9	0.107143	1e-07	0.142857
N	2004	4	144.05	0.622483	1	14	9	0.0119048	1e-07	0.142857
N	2004	5	110.917	0.620646	1	13	8	0	1e-07	0.0769231
N	2004	6	99.95	0.33629	1	13	8	0	1e-07	0.0769231
N	2004	9	138.133	2.2643	1	13	9	0.0384615	1e-07	0.153846
N	2004	10	135.317	2.76732	1	13	9	0	1e-07	0.153846
N	2004	11	124.083	1.77093	1	13	9	0	1e-07	0.153846
N	2004	12	124.233	1.20184	1	14	9	0.030303	1e-07	0.142857
N	2005	1	64.8833	2.24447	1	14	9	0.194444	1e-07	0.142857
N	2005	2	84.2333	1.34152	1	14	9	0	0.0109252	0.142857
N	2005	3	130.917	0.391956	1	15	10	0.0694444	0.0884093	0.2
N	2005	4	39.7667	0.673493	1	15	10	0.0333333	1e-07	0.2
N	2005	5	64.4	0.41982	1	15	10	0.138889	1e-07	0.2
N	2005	6	55.1833	0.258958	1	14	9	0.0571429	1e-07	0.214286
N	2005	8	138.317	0.847712	1	14	9	0.157143	1e-07	0.214286
N	2005	9	128.017	1.4798	1	14	10	0.133333	0.207553	0.285714
N	2005	10	146.167	1.77273	1	14	10	0.2	1e-07	0.285714
N	2006	4	86.05	0.271096	1	15	11	0.05	1e-07	0.266667
N	2006	5	42.6	0.218994	1	15	11	0	1e-07	0.266667
N	2006	6	104.967	0.181625	1	15	11	0	0.0226944	0.266667
N	2006	7	82.0667	0.860234	1	15	11	0	1e-07	0.266667
N	2006	9	110.267	1.62093	1	16	11	0.0181818	1e-07	0.25
N	2006	10	73.4833	1.76042	1	16	11	0.0285714	1e-07	0.25
N	2006	11	82.75	1.76918	1	14	9	0	1e-07	0.214286
N	2006	12	119.283	2.75651	1	12	7	0	0.033764	0.166667
N	2007	1	131.367	2.41224	1	12	7	0	1e-07	0.0833333
N	2007	2	102.517	4.45303	1	12	7	0	1e-07	0.0833333
N	2007	3	233.133	4.43942	1	12	7	0	1e-07	0.0833333
N	2007	4	241.433	0.895067	1	12	8	0	1e-07	0.0833333
N	2007	5	235.15	1.03136	1	12	8	0	1e-07	0.0833333
N	2007	6	99.85	1.1622	1	12	8	0	1e-07	0.0833333
N	2007	7	203.067	0.244436	1	12	8	0.047619	1e-07	0.0833333
N	2007	8	111.317	0.234149	1	12	8	0.136364	1e-07	0.0833333
N	2007	9	218.567	1.59491	1	12	8	0.1875	1e-07	0.0833333
N	2007	10	244.633	3.7384	1	12	8	0.0869565	0.0440902	0.0833333
N	2007	11	242.883	2.87033	1	12	8	0.0340909	0.152056	0.0833333
N	2007	12	180.833	4.04487	1	12	8	0.152778	0.184002	0.0833333
N	2008	1	152.517	6.26183	1	12	8	0.178571	1e-07	0.0833333
N	2008	2	145.167	4.25295	1	12	8	0.338462	0.0225541	0.0833333
N	2008	3	115.1	3.812	1	12	8	0.145455	1e-07	0.0833333
N	2008	4	135.5	3.56183	1	12	8	0.1	1e-07	0.0833333
N	2008	5	177.7	0.236903	1	12	8	0.0375	1e-07	0.0833333
N	2008	6	163.45	0.885898	1	12	8	0.0133333	1e-07	0.0833333
N	2008	7	205.8	1.41915	1	13	8	0	1e-07	0.0769231
N	2008	8	140.233	0.138906	1	13	8	0.0615385	1e-07	0.0769231
N	2008	9	155.783	2.19079	1	13	8	0.0357143	1e-07	0.0769231
N	2008	10	146.2	2.34208	1	13	8	0	1e-07	0.0769231
N	2008	11	148.083	4.43604	1	13	8	0.0595238	1e-07	0.0769231
N	2008	12	160.983	5.22523	0	12	7	0.0952381	1e-07	0.0833333
N	2009	1	151.5	4.2968	0	12	8	0.047619	1e-07	0.0833333
N	2009	2	274.733	2.02617	0	12	8	0.106061	1e-07	0.0833333
N	2009	3	227.917	1.42503	0	12	8	0.05	0.00495499	0.0833333
N	2009	4	192.783	0.673493	1	12	9	0.0648148	0.17295	0.0833333
N	2009	5	333.667	0.487793	1	12	9	0	1e-07	0.0833333
N	2009	6	237.733	1.18691	1	12	9	0	1e-07	0.0833333
N	2009	7	205	1.21626	1	12	9	0.0490196	1e-07	0.0833333
N	2009	8	252.933	0.389119	1	12	9	0	1e-07	0.0833333
N	2009	9	257.367	1.7278	1	12	9	0.00793651	1e-07	0.0833333
N	2009	10	300.75	3.06648	1	12	9	0.16	1e-07	0.0833333
N	2009	11	268.717	3.53713	1	13	9	0.166667	1e-07	0.0769231
N	2009	12	101.3	5.26001	1	13	9	0.259259	0.0340756	0.0769231
N	2010	1	213.167	6.98289	1	13	9	0.0350877	1e-07	0.0769231
N	2010	2	70.2333	5.25025	1	13	9	0.25	1e-07	0.0769231
N	2010	3	98.25	2.5089	1	13	9	0.257576	0.475758	0.0769231
N	2010	4	55.2333	0.910299	1	13	9	0.133333	1e-07	0.0769231
N	2010	5	99.2167	1.64611	1	13	9	0.0925926	1e-07	0.0769231
N	2010	7	148.9	0.493195	1	13	9	0	1e-07	0.0769231
N	2010	9	66.4333	1.94667	1	13	10	0.138889	1e-07	0.0769231
N	2010	10	133.717	2.02735	1	13	10	0.0555556	1e-07	0.0769231
N	2010	12	197.55	2.66921	1	13	10	0.0648148	1e-07	0
N	2011	1	100	3.58613	2	13	11	0	1e-07	0
N	2011	7	64.05	0.921678	2	15	12	0.0833333	1e-07	0
N	2011	8	73.45	2.23704	2	15	13	0.261905	1e-07	0.0666667
N	2011	9	131.9	2.65726	2	15	13	0.153846	1e-07	0.0666667
N	2011	10	78.4333	1.98216	2	15	13	0.428571	1e-07	0.0666667
N	2011	11	70.55	5.72386	2	15	13	0.119048	1e-07	0.0666667
N	2011	12	89.3167	2.73141	2	15	13	0.0625	1e-07	0.0666667
N	2012	1	135.533	4.14489	2	15	13	0.0972222	1e-07	0.0666667
N	2012	2	148.25	1.88491	2	15	13	0.0897436	1e-07	0.0666667
N	2012	3	10	1.54588	2	16	13	0.166667	1e-07	0.0625
N	2012	4	175	1.35553	2	16	12	0.157895	1e-07	0.0625
N	2012	5	33.4833	1.51715	2	16	12	0.0555556	1e-07	0.0625
N	2012	6	81.2667	1.07007	2	16	12	0.145833	1e-07	0.0625
N	2012	7	87.3167	0.233428	2	16	12	0.0416667	1e-07	0.0625
N	2012	8	89.7833	0.31858	3	16	13	0.0740741	1e-07	0.0625
N	2012	9	111.5	0.559359	3	16	13	0.257576	1e-07	0.0625
N	2012	10	194.167	1.84353	3	16	13	0.3125	0.00279381	0.0625
N	2012	11	134.55	1.65163	3	16	13	0.0777778	1e-07	0.0625
N	2012	12	203	1.61952	3	16	13	0.157895	0.0252251	0.0625
N	2013	1	96.6	1.32152	3	16	13	0.0666667	1e-07	0.0625
N	2013	2	123.733	1.56967	3	16	13	0.0833333	0.239728	0.0625
N	2013	3	187.883	0.495595	4	16	14	0.0740741	1e-07	0.0625
N	2013	4	22.6	1.3619	4	16	14	0	1e-07	0.0625
N	2013	5	65.9833	1.8845	3	12	11	0	1e-07	0
N	2013	6	61.05	1.42964	3	12	11	0	1e-07	0
N	2013	7	131.35	1.08503	3	12	12	0	1e-07	0.0833333
N	2013	8	68.4167	0.155262	3	12	12	0.0555556	1e-07	0.0833333
N	2013	9	23.05	0.647817	3	12	12	0.111111	1e-07	0.0833333
N	2013	10	204.783	1.44344	3	12	12	0	1e-07	0.0833333
N	2013	11	212.183	2.00466	3	12	12	0.0438596	1e-07	0.0833333
N	2013	12	233.6	1.82828	3	12	12	0.0606061	0.00543841	0.0833333
N	2014	1	199.967	1.80636	3	12	11	0.0680272	0.096274	0.0833333
N	2014	2	206.45	2.10547	3	12	11	0.0628571	1e-07	0.0833333
N	2014	3	264.4	1.67019	3	11	11	0.0459184	1e-07	0.0909091
N	2014	4	297	1.05657	3	11	11	0.0793651	1e-07	0.0909091
N	2014	5	296.25	1.08738	3	11	11	0.0740741	1e-07	0.0909091
N	2014	6	232.183	0.204546	3	11	11	0.0909091	1e-07	0.0909091
N	2014	7	255.4	0.162858	3	11	11	0.0571429	1e-07	0.0909091
N	2014	8	263.6	0.0567015	3	11	11	0	1e-07	0.0909091
N	2014	9	293.85	0.335927	3	11	11	0.137755	1e-07	0.0909091
N	2014	10	265.767	1.28039	3	11	11	0.0921659	1e-07	0.0909091
N	2014	11	315.2	1.48329	3	11	12	0.119048	0.00199182	0
N	2014	12	352.733	0.0873874	3	11	12	0.0985222	1e-07	0
N	2015	1	316.817	0.772436	3	11	12	0.101382	1e-07	0
N	2015	2	206.567	2.41045	3	11	12	0.18797	1e-07	0
N	2015	3	309.883	2.48985	3	11	12	0.304147	1e-07	0
N	2015	4	309.733	1.38553	3	11	12	0.137931	1e-07	0
N	2015	5	337.917	1.90815	3	11	12	0.103448	1e-07	0
N	2015	6	326	2.05622	3	11	12	0.047619	1e-07	0
N	2015	7	329.517	1.41144	3	11	12	0.0322581	0.00105228	0
N	2015	8	260.1	1.3775	3	11	11	0.0274725	1e-07	0
N	2015	9	306.15	2.43148	3	11	11	0.0285714	0.0237905	0
N	2015	10	294.6	2.38041	3	11	11	0.158163	0.0309862	0
N	2015	11	302.933	2.91669	3	11	11	0.137931	0.0252839	0
N	2015	12	311.15	2.18965	3	12	11	0.211982	0.190918	0
N	2016	1	314.533	1.39462	3	12	11	0.1133	2.80138	0
N	2016	2	276.6	1.80941	3	12	11	0.0529101	1e-07	0
N	2016	3	284.75	1.45148	3	12	11	0.128079	1e-07	0
N	2016	4	327.15	0.930689	3	12	11	0.109524	1e-07	0
N	2016	5	325.7	1.24673	3	12	11	0.0138249	0.00666433	0
N	2016	6	319.533	1.69449	3	12	11	0.0761905	1e-07	0
N	2016	7	324.35	1.58948	3	12	11	0.0809524	0.0160202	0
N	2016	8	301.167	0.40812	3	12	11	0	0.01295	0
N	2016	9	299.95	0.916702	3	12	11	0.0459184	1e-07	0
N	2016	10	267.2	1.5796	3	12	11	0.0510204	0.0130296	0
S	1999	10	398.7	2.10716	2	34	25	0.0291859	1e-07	0
S	1999	11	251.717	1.16917	2	34	25	0.0376984	1e-07	0
S	1999	12	279.667	1.97679	2	34	25	0	0.0109708	0
S	2000	1	301.667	2.05078	2	34	25	0.00740741	1e-07	0.0294118
S	2000	2	352.233	4.75983	2	34	25	0.0365385	1e-07	0.0294118
S	2000	3	380.8	1.65951	2	35	26	0.0354839	0.202051	0.0285714
S	2000	4	345.583	0.404352	2	35	26	0.055	0.0466801	0.0285714
S	2000	5	364.783	0.3526	2	36	26	0.0645161	0.0583121	0.0277778
S	2000	6	268.3	0.903204	2	37	26	0.00384615	0.112215	0.027027
S	2000	7	285.967	1.41722	2	37	26	0.00666667	0.12606	0.027027
S	2000	8	375.217	2.37177	2	37	26	0.00322581	1e-07	0.027027
S	2000	9	291.433	0.956063	2	37	26	0.0948276	0.028108	0.027027
S	2000	10	337.767	3.39561	2	36	25	0.0582707	1e-07	0.0277778
S	2000	11	267.617	4.7892	2	38	25	0.153846	1e-07	0.0263158
S	2000	12	218	6.40833	2	38	25	0.152355	0.015806	0.0263158
S	2001	1	315.183	9.23635	4	38	28	0.308271	0.0381392	0.0263158
S	2001	2	331.633	6.53497	4	38	28	0.0958647	0.334385	0.0263158
S	2001	3	331.6	4.06177	4	40	28	0.161793	1e-07	0.025
S	2001	4	375.333	1.45603	4	40	28	0.194737	0.021885	0.025
S	2001	5	363.8	1.58716	4	40	28	0.128857	0.0894808	0.025
S	2001	6	297.233	1.41802	4	41	28	0.0442105	1e-07	0.0243902
S	2001	7	276.433	0.828044	4	42	28	0.0484211	1e-07	0.0238095
S	2001	8	186.717	0.454492	4	42	28	0	1e-07	0.0238095
S	2001	9	345.967	1.52576	4	40	27	0.0814815	1e-07	0.025
S	2001	10	346.533	1.53988	4	39	27	0.0833333	0.0222674	0.025641
S	2001	11	363.567	1.82627	4	39	27	0.138889	0.0230382	0.025641
S	2001	12	342.367	1.05426	4	39	27	0.100823	1e-07	0.025641
S	2002	1	352.733	2.85332	4	37	27	0.0168067	0.0174931	0.027027
S	2002	2	319.733	2.45092	4	37	27	0.0273109	1e-07	0.027027
S	2002	3	385.733	0.391743	5	37	28	0.0588235	1e-07	0.027027
S	2002	4	388.567	1.02774	4	36	26	0.0796296	0.0305333	0.0277778
S	2002	5	360.967	0.243425	4	36	26	0.0483871	0.049417	0.0277778
S	2002	6	364.467	0.362928	4	36	26	0.0296296	0.0732228	0.0277778
S	2002	7	235.483	0.334988	4	35	26	0.0169082	1e-07	0.0285714
S	2002	8	301.983	0.659414	4	35	26	0.045977	1e-07	0.0285714
S	2002	9	345.1	1.1838	4	34	25	0.0682353	0.0065512	0.0294118
S	2002	10	357.5	2.54756	4	34	25	0.039916	1e-07	0.0294118
S	2002	11	324.85	2.3367	4	34	25	0.0906863	1e-07	0.0294118
S	2002	12	375.467	2.96267	4	31	22	0.133005	0.0192905	0.0322581
S	2003	1	60.2667	4.62597	5	31	23	0.0833333	1e-07	0.0322581
S	2003	7	380.017	1.93546	5	30	24	0.0238095	1e-07	0
S	2003	8	381.417	1.53614	5	30	24	0.0414747	1e-07	0
S	2003	9	361.883	1.55375	5	30	24	0.0857143	1e-07	0
S	2003	10	360.55	1.40626	5	30	24	0.0875576	1e-07	0
S	2003	11	326.083	2.8737	5	30	24	0.194581	1e-07	0
S	2003	12	317.567	5.03658	5	32	24	0.181122	0.00331777	0
S	2004	1	350.967	6.39861	6	33	25	0.0561224	0.0371041	0
S	2004	2	337.55	3.42839	6	33	25	0.00985222	1e-07	0
S	2004	3	120.717	2.25472	6	32	24	0	0.0185086	0
S	2004	4	172.833	1.08104	6	28	23	0.131222	1e-07	0
S	2004	5	207.7	1.36356	6	28	23	0.0923077	0.059514	0
S	2004	6	122.067	0.45333	6	26	23	0.0494505	1e-07	0
S	2004	7	201.4	1.47143	6	26	23	0.115385	0.0254053	0
S	2004	8	82.85	1.29547	6	26	23	0.240385	1e-07	0
S	2004	9	167.133	2.16943	6	26	23	0.0528846	1e-07	0
S	2004	10	173.233	2.17288	6	26	23	0.0497738	1e-07	0
S	2004	11	123.533	0.751736	5	25	22	0.0320513	1e-07	0
S	2004	12	202.517	1.61896	5	25	22	0.017094	0.0213934	0
S	2005	1	189.833	5.09866	5	26	22	0.0769231	0.793774	0
S	2005	2	186.367	1.24797	5	25	21	0.0196078	0.0497131	0
S	2005	3	107.2	1.2893	5	25	21	0.0833333	1e-07	0
S	2005	4	179.75	0.886843	5	25	21	0.0324074	1e-07	0
S	2005	5	186.9	0.218994	5	25	21	0.0740741	0.04871	0
S	2005	6	120.55	0.181625	5	25	21	0.0138889	1e-07	0
S	2005	7	163.15	0.860234	5	25	21	0.161458	0.0491108	0
S	2005	8	50.5833	1.04087	5	25	21	0.116667	0.296423	0
S	2005	9	269.733	2.15266	5	24	20	0.0416667	0.0885588	0
S	2005	10	245.15	2.26902	5	24	20	0.0988142	1e-07	0
S	2006	4	284.833	0.974613	7	24	22	0.0664336	0.0293261	0.0416667
S	2006	5	242.367	0.299564	7	24	22	0.0948617	0.0159841	0.0416667
S	2006	6	176.317	0.599831	7	24	23	0.0545455	1e-07	0.0416667
S	2006	7	322.4	1.4632	7	24	23	0.0984848	1e-07	0.0416667
S	2006	8	124.183	1.22526	7	24	23	0.027972	1e-07	0.0416667
S	2006	9	285.867	2.35433	7	24	23	0.113333	1e-07	0.0416667
S	2006	10	194.183	1.76042	7	24	23	0.05	0.00122447	0.0416667
S	2006	11	263.817	2.69647	7	24	23	0.076087	1e-07	0.0416667
S	2006	12	282.733	2.70988	7	25	23	0.0633333	1e-07	0.04
S	2007	1	336.15	1.50183	7	26	23	0.0184615	0.0571763	0.0769231
S	2007	2	284.583	1.51757	7	27	24	0.0769231	1e-07	0.111111
S	2007	3	290.517	0.305771	7	27	24	0.0769231	0.0189433	0.111111
S	2007	4	197.133	0.895067	7	27	24	0	1e-07	0.111111
S	2007	5	123.3	0.604346	7	27	24	0.0357143	1e-07	0.111111
S	2007	6	139.883	0.564812	7	27	24	0	1e-07	0.111111
S	2007	7	123.417	0.766139	7	27	24	0.077381	0.0134412	0.111111
S	2007	9	118.967	0.404894	7	29	25	0.1	1e-07	0.103448
S	2007	10	104.717	1.21292	7	27	24	0.0454545	1e-07	0.0740741
S	2007	11	197.433	1.60271	7	27	24	0.139098	1e-07	0.0740741
S	2007	12	173.95	2.98469	7	27	24	0.189076	1e-07	0.0740741
S	2008	1	163.95	3.66455	7	27	24	0.111607	1e-07	0.0740741
S	2008	2	124.067	4.46753	7	27	24	0.113095	0.0263278	0.0740741
S	2008	3	275.55	2.06607	6	27	23	0.0616883	1e-07	0.0740741
S	2008	4	222.55	0.662564	6	27	23	0.0884354	1e-07	0.037037
S	2008	5	264.233	0.00925094	6	27	23	0.0654762	1e-07	0.037037
S	2008	6	210.9	0.349883	7	24	22	0.05	1e-07	0.0416667
S	2008	7	185.583	0.181966	7	24	22	0.0111111	1e-07	0.0416667
S	2008	8	224.633	0.185611	7	24	22	0.031746	1e-07	0.0416667
S	2008	9	165.817	0.780787	7	24	22	0.0238095	0.0125929	0
S	2008	10	258.667	1.11584	7	24	22	0.0384615	0.0978652	0
S	2008	11	336.633	1.07828	7	24	22	0.0802469	1e-07	0
S	2008	12	156.383	4.68565	7	26	23	0.05	1e-07	0
S	2009	1	162.15	3.87558	7	26	22	0.0729167	0.0147565	0
S	2009	2	280.6	2.63105	7	26	22	0.0625	1e-07	0
S	2009	3	298.617	1.30505	7	27	23	0.108262	1e-07	0.037037
S	2009	4	278.683	1.3104	7	27	23	0.0602007	1e-07	0.037037
S	2009	5	358.75	0.28577	7	27	23	0.031339	1e-07	0.037037
S	2009	6	248	0.911506	7	27	23	0.0629371	1e-07	0.037037
S	2009	7	261.217	1.1453	7	28	23	0.0244755	1e-07	0.0357143
S	2009	8	284.75	0.302658	7	27	22	0.0160256	1e-07	0.037037
S	2009	9	179.833	2.7487	7	27	22	0.0572917	1e-07	0.0740741
S	2009	10	267.7	2.66518	7	27	22	0.0833333	1e-07	0.0740741
S	2009	11	204.55	3.53713	7	27	22	0.153509	1e-07	0.0740741
S	2009	12	191.183	5.26001	7	27	22	0	1e-07	0.0740741
S	2010	1	175.35	7.61978	4	21	15	0.12605	1e-07	0.0952381
S	2010	2	54.1667	5.33796	4	21	15	0	1e-07	0.0952381
S	2010	3	127.567	1.91817	4	21	15	0.190476	0.0181467	0.0952381
S	2010	4	159.35	1.68787	4	21	15	0.193878	1e-07	0.0952381
S	2010	5	152.683	0.673754	4	21	15	0.153061	1e-07	0.0952381
S	2010	6	42.4667	0.729897	4	21	15	0.25	1e-07	0.0952381
S	2010	7	126.867	1.32361	4	21	15	0.131868	0.0360587	0.0952381
S	2010	8	116.283	1.26985	4	21	15	0.0519481	1e-07	0.0952381
S	2010	9	137.55	1.85138	4	21	15	0.10989	1e-07	0.0952381
S	2010	10	155.4	3.26812	4	21	15	0.142857	1e-07	0.0952381
S	2010	11	97.65	3.35621	4	21	15	0	1e-07	0.0952381
S	2010	12	96.9333	3.44429	5	21	16	0.190476	0.0306773	0.0952381
S	2011	1	196.25	3.15095	6	20	16	0.0526316	1e-07	0.05
S	2011	2	112.217	3.14943	6	20	16	0.030303	1e-07	0.05
S	2011	3	100.033	1.73202	6	20	16	0	1e-07	0.05
S	2011	7	106.35	0.921678	5	19	14	0.1	1e-07	0.0526316
S	2011	8	183.133	2.23704	5	19	14	0.0588235	1e-07	0.0526316
S	2011	9	109.083	2.65726	5	19	14	0.116667	1e-07	0.0526316
S	2011	10	101.633	1.98216	5	19	14	0.333333	1e-07	0.0526316
S	2011	11	114.8	1.96519	5	19	14	0.212121	1e-07	0.0526316
S	2011	12	125.933	1.94821	5	19	15	0	1e-07	0.0526316
S	2012	1	122.35	1.63277	6	19	16	0.138889	1e-07	0.0526316
S	2012	2	174.317	0.960895	5	18	15	0.117647	1e-07	0.0555556
S	2012	3	143.817	1.54588	5	18	15	0.0520833	0.00898619	0.0555556
S	2012	4	46.2	0.53518	5	18	15	0.125	1e-07	0
S	2012	5	208.5	0.340493	5	19	15	0.1	1e-07	0
S	2012	6	95.8333	0.0930774	5	19	15	0.111111	1e-07	0
S	2012	7	232.933	0.233428	5	19	15	0.047619	1e-07	0
S	2012	8	238.433	0.695533	5	19	16	0.0217391	1e-07	0.0526316
S	2012	9	178.55	0.558469	5	21	18	0.0138889	1e-07	0.142857
S	2012	10	264.983	1.91769	5	21	18	0.055	1e-07	0.142857
S	2012	11	106.45	1.84871	5	21	18	0.114583	1e-07	0.142857
S	2012	12	209.983	1.57162	5	21	18	0.144737	0.0100089	0.142857
S	2013	1	289.217	3.60147	5	22	19	0.202381	0.0293435	0.181818
S	2013	2	271.483	1.40491	5	22	19	0.262222	0.0653277	0.181818
S	2013	3	310.733	0.624823	5	22	19	0.0609319	1e-07	0.136364
S	2013	4	184.35	0.58319	4	22	18	0.15	0.0101252	0.181818
S	2013	5	189.767	0.570758	4	21	18	0.15	1e-07	0.190476
S	2013	6	210.483	0.215195	4	21	18	0.216667	1e-07	0.190476
S	2013	7	102.433	0.463714	4	21	18	0.0222222	1e-07	0.190476
S	2013	8	223.317	0.116326	4	21	18	0.1	1e-07	0.190476
S	2013	9	213.2	1.27713	4	22	18	0.0857143	1e-07	0.181818
S	2013	10	263.233	1.36886	4	22	18	0.127273	0.00574522	0.181818
S	2013	11	273.883	0.680649	4	22	18	0.175	1e-07	0.136364
S	2013	12	281.017	1.99055	5	26	21	0.1	0.0762317	0.115385
S	2014	1	306.783	3.6814	5	27	22	0.175287	0.0624392	0.148148
S	2014	2	298.417	2.8766	5	25	21	0.123457	1e-07	0.12
S	2014	3	310.033	0.200856	5	25	21	0.0775862	0.0164145	0.08
S	2014	4	307.717	0.170561	5	25	21	0.174359	0.175651	0.08
S	2014	5	312.833	0.11901	5	24	21	0.0694789	0.0861661	0.0833333
S	2014	6	271.367	0.0168309	5	25	22	0.0838509	1e-07	0.12
S	2014	7	279.3	0.584973	5	25	22	0.0961538	1e-07	0.12
S	2014	8	191	0.163024	5	24	21	0.0410256	1e-07	0.0833333
S	2014	9	266.733	0.678151	5	24	21	0.128205	1e-07	0.0833333
S	2014	10	298.133	1.18027	5	25	22	0.112637	1e-07	0.12
S	2014	11	319.533	2.68613	5	26	23	0.208889	1e-07	0.115385
S	2014	12	341.267	3.04305	5	26	23	0.217204	0.032063	0.115385
S	2015	1	352.083	3.39998	5	27	25	0.181452	0.108643	0.185185
S	2015	2	213.55	2.46017	5	27	25	0.15625	1e-07	0.185185
S	2015	3	330.85	2.04625	5	27	25	0.102823	0.090537	0.185185
S	2015	4	334.733	0.952039	5	27	25	0.0604167	1e-07	0.185185
S	2015	5	325.7	0.490483	5	27	25	0.110887	1e-07	0.185185
S	2015	6	231.333	0.974051	5	27	25	0.0625	1e-07	0.185185
S	2015	7	277.65	1.03739	5	27	25	0.0133929	1e-07	0.185185
S	2015	8	245.317	0.910823	5	27	25	0.0669643	1e-07	0.185185
S	2015	9	251.476	2.17571	5	27	25	0.0133929	1e-07	0.185185
S	2015	10	191.883	2.63951	5	27	26	0.115625	1e-07	0.148148
S	2015	11	262.183	2.5516	5	25	25	0.0982143	1e-07	0.2
S	2015	12	329.067	1.9814	6	25	26	0.143145	1e-07	0.2
S	2016	1	343.867	0.997091	6	25	26	0.078629	1e-07	0.2
S	2016	2	316.217	1.02574	6	24	25	0.0183908	1e-07	0.208333
S	2016	3	318.983	0.399133	5	23	23	0.083871	1e-07	0.217391
S	2016	4	288.983	0.835068	5	22	22	0.12069	0.00358961	0.227273
S	2016	5	311.583	0.377613	5	22	22	0.12212	1e-07	0.227273
S	2016	6	303.967	1.47279	5	22	22	0.0452381	1e-07	0.227273
S	2016	7	263.05	1.07575	5	23	22	0.135204	1e-07	0.217391
S	2016	8	300.45	0.278538	5	23	22	0.0115207	1e-07	0.217391
S	2016	9	178.417	0.836889	5	23	22	0.0586735	1e-07	0.217391
S	2016	10	246.4	0.932374	5	24	22	0.0952381	1e-07	0.208333
